# Supplementary material for: Off-farm employment increases women's empowerment: Evidence from rice farms in the Philippines
Source: J Rural Stud. 2019 Oct;71:62–72. doi: 10.1016/j.jrurstud.2019.09.002 (PMC6876659; doi:10.1016/j.jrurstud.2019.09.002)
Supplement: Multimedia component 1 [file mmc1.xml]

<?xml version="1.0" encoding="UTF-8" standalone="no"?><data:data><datasets><author>rio.maligalig@adelaide.edu.au</author><type>0</type><dataset><value>1</value><reason>Data will be made available on request</reason><comments/></dataset></datasets></data:data>
